# Supplementary material for: High-Throughput DNA Extraction Using Robotic Automation (RoboCTAB) for Large-Scale Genotyping
Source: Plants (Basel). 2025 Jul 23;14(15):2263. doi: 10.3390/plants14152263 (PMC12348566; doi:10.3390/plants14152263)
Supplement: Supplementary file 1 [file plants-14-02263-s001.zip]

Archive with 1 entries (1 files):
- plants-3701207-supplementary.docx
